# Supplementary material for: Comparative Analysis of the Relative Fragmentation Stabilities of Polymorphic Alpha-Synuclein Amyloid Fibrils
Source: Biomolecules. 2022 Apr 25;12(5):630. doi: 10.3390/biom12050630 (PMC9138312; doi:10.3390/biom12050630)
Supplement: Supplementary file 1 [file biomolecules-12-00630-s001.zip]

Archive with 1 entries (1 files):
- biomolecules-1639177-supplementary.pdf
